# Supplementary material for: Oncogenic BRAF induces whole-genome doubling through suppression of cytokinesis
Source: Nat Commun. 2022 Jul 15;13:4109. doi: 10.1038/s41467-022-31899-9 (PMC9287415; doi:10.1038/s41467-022-31899-9)
Supplement: Supplementary file 4 — Source Data [file 41467_2022_31899_MOESM4_ESM.xlsx]

## Sheet: F1C
FIGURE 1C SOURCE DATA
Mean melanocyte density
Wild Type	Tg(mitfa:BRAFV600E); p53(lf)	Tg(mitfa:BRAFV600E)	p53(lf)
52.98	20.67	27.49	62.81
47.37	22.44	26.47	73
49.44	23.3	28.7	59.3
34.79	20.78	32.25	56.04
42.33	20.29	36.06	60.7
57.27	26.51	24.5	69.14
62.48	23.34	28.57	44.67
44.61	40.33	34.2	49.09
53.93	23.43	33.24	52.82
68.94	34.04	31.51	56.75
40.73	18.83	40.53	58.22
56.08	25.33	37.49	65.76
48.58	24.36	45.01	65.49
64.25	20.83	37.94	66.52
61.25	26.42	34.23	56.5

## Sheet: F1E
FIGURE 1E SOURCE DATA
Percent binucleate melanocytes
Wild Type	Tg(mitfa:BRAFV600E)	Tg(mitfa:BRAFV600E);p53(lf)	p53(lf)	Tg(mitfa:NRASQ61K)
5.58659	91.1111	93.1677	13.6054	92.9412
12	98.6928	97.076	15.3005	90.4762
14.0078	99.1736	95.2381	10.5769	95.8333

## Sheet: F1G
FIGURE 1G SOURCE DATA
DNA content per nucleus
WT	Tg(mitfa:BRAFV600E)
2.22	1.9
2	1.92
1.88	1.88
1.92	1.54
1.77	1.8
1.83	1.76
1.85	1.97
1.85	2.07
1.98	2.01
1.74	1.83
1.86	1.93
2.14	2.18
2.15	1.95
1.92	2.03
1.92	1.82
1.94	4.14
2.15	4.11
2.06	1.9
2.09	1.85
2.24	1.94
1.9	2.44
2.22	3.16
2.18	4.36
2.14	3.88
1.91	2.33
	1.82
	2.06
	2.22
	1.87
	1.99
	1.93
	4.03
	4.1
	2.08
	2.13

## Sheet: F2B
FIGURE 2B SOURCE DATA

## Sheet: F2D
FIGURE 2D SOURCE DATA
Normalized fold change in G1 tetraploids
	-DOX					+DOX
BRAFV600E	1	1	1	1	1	2.14	3.08	2.77	2.26	2.98305
BRAF WT	1	1	1			1.43	1.28	1.3
BRAF KD	1	1	1			1.15	1.13	1.07

## Sheet: F2F
FIGURE 2F SOURCE DATA
Percent cells with cytokinesis failure
-DOX				+DOX
1.53061	0	0.353357	0.471698	8.33333	8.26446	7.78443	8.03571

## Sheet: F3B
FIGURE 3B SOURCE DATA
Mean equitorial ANILLIN fluorescence
-DOX	+DOX
1765.25	1320.88
1949.62	1640.02
1592.06	2068.15
1275.63	1731.54
2176.59	2005.87
2379.28	2362
1579.65	1994.76
2981.76	1358.7
1975.02	1485.36
2816.01	1537.08
774.585	1148.28
1908.13	1517.78
2318.09	1219.55
1091.74	1195.09
1389.04	1284.37
2425.32	1249.3
1314.65	1253.65
1527.44	1496.71
2055.81	1273.37
1423.45	657.659
1102.8	897.763
2926.61	1027.8
2032.91	1464.44
1398.8	2302.17
1355.01	1267.4
1613.72	964.461
1809.01	1231.34
1857.67	618.845
1618.77	1366.34
2160.02	1969.58
841.21	1022.61
3349.06	1931.96
1325.29	783.948
2484.52	1366.72
1337.89	1018.85
1396.75	1775.43
2576.74	1685.32
1809.84	1102.61
1532.32	1339.86
1414.93	2321.63
1782.34	1285.12
1733.73	1516.84
2098.67	2239.99
2019.8	2483.58
2466.37	1360.08
2334.29	2123.96
2470.22	1442.15
2518.66	1259.87
1647.27	1881.81
1682.85	1980.2
2423.29	823.347
2068.93	988.189
2221.78	2118.1
1265.69
1225.89
1262.28
1074.01
1099.16
1136.43
774.522
1472.44
1440.76
1755.92
2831.11
2699.5
2211.61
2421.57
2902.72
2751.96
3270.97
3722.08
2487.93
3641.8
3453.86
2921.52
4117.57
2908.13
2400.47
2515.09

## Sheet: F3D
FIGURE 3D SOURCE DATA
Mean equitorial RHOA fluorescence
-DOX	+DOX	+DOX +ERKi	+DOX +MEKi
3454.77	841.225	6115.74	7148.96
2809.08	352.01	5349.05	5378.31
4818.06	575.482	4458.49	8097.1
3440.88	381.485	7060.54	3150.39
3154.08	517.169	5905.88	5683.21
4585.17	946.664	4628.22	4455.92
3731.1	1315.85	2098.11	2650.62
2104.15	442.707	8315.6	2901.16
3708.69	988.785	6538.44	7255.6
5728.53	1563.12	7798.09	3559.8
2114.86	2209.47	3222.34	7796.23
5735.93	1483.72	2218.44	5060.12
5281.27	1944.72	4721.21	3581.57
5399.88	2253.04	3407.63	3914.33
2805.93	1769.36	4489.15	6542.84
1649.73	1989.96	5235.1	5263.53
3089.59	870.798	2511.63	4386.09
4861.9	1427.84	4815	2844.75
3415.8	1511.4	1841.79	8347.47
2184.43	430.746
1191.82	1406.82
1632.65	1821.51
1501.23	1002.9
2511.35	1440.78
2258.79	808.514
1952.28	1076.29
3457.15	787.54
3732.25	967.752
4536.28	963.666
2124.91	1906.64
3325.18	1687.19
4274.03	413.205
4201.01	1731.74
4274.92	1080.91
2695.83	491.379
3921.09	682.82
4240.18	1125.58
2723.9	1325.7
3433.75	1189.29
2764.7	846.455
3146.06	1205.92
	734.973
	1068.68
	1731.31
	1633.38
	1070.95
	1396.27
	1550.84
	1647.77
	645.277
	1642.41
	806.361
	377.467
	1152.39
	1113.16
	3011.8
	2771.19
	2511.6
	2845.19
	2831.3
	2404.5
	2796.7
	2878.6
	2404.59
	3039.8
	3413.2
	3492.5
	3361.3

## Sheet: F3E
FIGURE 3E SOURCE DATA

## Sheet: F3F
FIGURE 3F SOURCE DATA
Active RHOA-GTP (normalized)
HOURS	-DOX			+DOX
0	1	1	1	0.550538	0.5625	0.558952
4	1	1	1	0.659067	0.5	0.674157
8	1	1	1	0.414807	0.452514	0.426042
12	1	1	1	0.803046	0.791531	0.793103

[truncated: 35 more sheets: F3G, F3H, F4A, F4B, F4C, F4E, F5B, F5D, F6B, F6C, F6E, F6F, F7B, F7D, SF1A, SF2B, SF2C, SF2D, SF2E, SF3A …]
